# Supplementary material for: Potential for Controlling Cholera Using a Ring Vaccination Strategy: Re-analysis of Data from a Cluster-Randomized Clinical Trial
Source: PLoS Med. 2016 Sep 13;13(9):e1002120. doi: 10.1371/journal.pmed.1002120 (PMC5021260; doi:10.1371/journal.pmed.1002120)
Supplement: S1 Table — (XLSX) [file pmed.1002120.s001.xlsx]

## Sheet: Sheet1
Space-time	Index cases			Index controls			Unadjusted estimates		Adjusted estimates
	Population of the 672 cohorts	No. of cholera cases	Incidence rate/1000/week	Population of the 672 cohorts	No. of cholera cases	Incidence rate/1000/week	Relative risk	95% CI	Relative risk	95% CI
0-10m
0-7 days	73377	239	3.25715	59334	16	0.26966	12.11	7.30-20.10	11.44	6.89-19.00
8-14 days	73377	26	0.354334	59334	2	0.0337075	10.52	2.50-44.30	8.84	2.09-37.36
15-21 days	73377	10	0.136282	59334	7	0.117976	1.15	0.44-3.03	1.12	0.42-2.98
22-28 days	73377	6	0.0817695	59334	1	0.0168537	4.85	0.58-40.30	4.57	0.55-38.28
29-35 days	73377	10	0.136282	59334	3	0.0505612	2.69	0.74-9.79	1.73	0.47-6.36
36-42 days	73377	6	0.0817695	59334	4	0.067415	1.21	0.34-4.30	0.96	0.27-3.42
11-15m
0-7 days	72997	103	1.41102	55223	13	0.235409	6	3.37-10.68	4.91	2.75-8.77
8-14 days	72997	21	0.287683	55223	7	0.126759	2.27	0.96-5.34	2.22	0.94-5.26
15-21 days	72997	18	0.246585	55223	6	0.10865	2.27	0.90-5.72	2.28	0.90-5.77
22-28 days	72997	2	0.0273984	55223	2	0.0362168	0.76	0.11-5.37	0.61	0.08-4.46
29-35 days	72997	4	0.0547968	55223	4	0.0724336	0.76	0.19-3.02	0.48	0.12-2.00
36-42 days	72997	4	0.0547968	55223	1	0.0181084	3.02	0.34-27.06	2.14	0.23-19.63
16-20m
0-7 days	91759	89	0.969932	70354	26	0.36956	2.63	1.70-4.06	2.42	1.56-3.75
8-14 days	91759	41	0.446823	70354	16	0.227421	1.96	1.10-3.50	1.92	1.08-3.44
15-21 days	91759	16	0.17437	70354	0	0	-	-	-	-
22-28 days	91759	9	0.098083	70354	2	0.0284277	3.45	0.74-15.95	3.38	0.73-15.71
29-35 days	91759	10	0.108981	70354	3	0.0426415	2.56	0.70-9.29	2.26	0.62-8.27
36-42 days	91759	6	0.0653887	70354	0	0	-	-	-	-
21-25m
0-7 days	107379	117	1.0896	84147	18	0.213911	5.1	3.10-8.37	4.81	2.92-7.91
8-14 days	107379	32	0.29801	84147	12	0.142608	2.09	1.08-4.06	1.85	0.95-3.62
15-21 days	107379	24	0.223507	84147	10	0.11884	1.88	0.90-3.93	1.73	0.82-3.65
22-28 days	107379	14	0.130379	84147	4	0.0475359	2.74	0.90-8.33	2.49	0.81-7.63
29-35 days	107379	9	0.0838153	84147	4	0.0475359	1.76	0.54-5.73	1.81	0.55-5.93
36-42 days	107379	7	0.0651897	84147	6	0.0713038	0.91	0.31-2.72	0.8	0.27-2.41
26-30m
0-7 days	120782	68	0.562998	97011	23	0.237087	2.37	1.48-3.81	2.18	1.35-3.50
8-14 days	120782	34	0.281499	97011	30	0.309243	0.91	0.56-1.49	0.89	0.54-1.46
15-21 days	120782	30	0.248381	97011	13	0.134005	1.85	0.96-3.55	1.88	0.98-3.61
22-28 days	120782	16	0.13247	97011	4	0.0412324	3.21	1.07-9.60	3.34	1.11-10.02
29-35 days	120782	5	0.0413969	97011	1	0.0103081	3.99	0.47-34.19	3.55	0.41-30.82
36-42 days	120782	3	0.0248381	97011	1	0.0103081	2.41	0.25-23.16	1.89	0.19-18.59
31-35m
0-7 days	135398	86	0.635164	108696	22	0.202399	3.14	1.96-5.01	2.91	1.81-4.65
8-14 days	135398	35	0.258497	108696	27	0.248399	1.04	0.63-1.72	1.04	0.63-1.72
15-21 days	135398	24	0.177255	108696	10	0.0919997	1.93	0.92-4.03	1.89	0.90-3.96
22-28 days	135398	5	0.0369282	108696	4	0.0367999	1	0.27-3.74	1.02	0.27-3.81
29-35 days	135398	11	0.081242	108696	2	0.0183999	4.42	0.98-19.92	3.68	0.81-16.75
36-42 days	135398	5	0.0369282	108696	4	0.0367999	1	0.27-3.74	0.94	0.25-3.55
36-40m
0-7 days	147350	60	0.407194	117320	22	0.187521	2.17	1.33-3.54	2.06	1.26-3.36
8-14 days	147350	40	0.271463	117320	22	0.187521	1.45	0.86-2.43	1.4	0.83-2.36
15-21 days	147350	23	0.156091	117320	15	0.127855	1.22	0.64-2.34	1.24	0.65-2.38
22-28 days	147350	8	0.0542925	117320	6	0.0511422	1.06	0.37-3.06	0.92	0.32-2.69
29-35 days	147350	8	0.0542925	117320	2	0.0170474	3.18	0.68-14.99	2.3	0.48-10.91
36-42 days	147350	5	0.0339328	117320	1	0.0085237	3.98	0.46-34.08	3.6	0.42-31.03
41-45m
0-7 days	160602	113	0.703603	127910	41	0.320538	2.2	1.54-3.14	1.92	1.34-2.75
8-14 days	160602	36	0.224157	127910	17	0.132906	1.69	0.95-3.00	1.54	0.86-2.75
15-21 days	160602	19	0.118305	127910	10	0.07818	1.51	0.70-3.25	1.37	0.63-2.97
22-28 days	160602	18	0.112078	127910	9	0.070362	1.59	0.72-3.55	1.35	0.61-3.03
29-35 days	160602	6	0.0373594	127910	6	0.046908	0.8	0.26-2.47	0.69	0.22-2.17
36-42 days	160602	5	0.0311329	127910	3	0.023454	1.33	0.32-5.55	1.38	0.33-5.81
46-50m
0-7 days	174839	103	0.589113	139063	31	0.222921	2.64	1.77-3.95	2.52	1.69-3.78
8-14 days	174839	49	0.280258	139063	43	0.309212	0.91	0.60-1.36	0.88	0.58-1.33
15-21 days	174839	38	0.217343	139063	12	0.0862918	2.52	1.32-4.82	2.43	1.27-4.66
22-28 days	174839	14	0.0800737	139063	5	0.0359549	2.23	0.80-6.18	1.97	0.71-5.50
29-35 days	174839	13	0.0743541	139063	1	0.00719099	10.34	1.35-79.05	8.48	1.11-64.94
36-42 days	174839	7	0.0400368	139063	5	0.0359549	1.11	0.35-3.51	1.02	0.32-3.23
51-55m
0-7 days	184582	72	0.390071	146650	50	0.340948	1.14	0.80-1.64	1.09	0.76-1.57
8-14 days	184582	30	0.162529	146650	38	0.25912	0.63	0.39-1.01	0.63	0.39-1.01
15-21 days	184582	30	0.162529	146650	14	0.0954654	1.7	0.90-3.21	1.65	0.88-3.13
22-28 days	184582	19	0.102935	146650	8	0.0545517	1.89	0.83-4.31	1.59	0.70-3.65
29-35 days	184582	15	0.0812647	146650	4	0.0272758	2.98	0.99-8.97	2.67	0.88-8.08
36-42 days	184582	3	0.0162529	146650	4	0.0272758	0.6	0.13-2.66	0.5	0.11-2.27
